# Supplementary material for: Incidence of Anxiety Diagnosis up to Four Years Post SARS-CoV-2 Infection in the Montefiore Medical Center in the Bronx and New York
Source: Diagnostics (Basel). 2025 Oct 16;15(20):2605. doi: 10.3390/diagnostics15202605 (PMC12564123; doi:10.3390/diagnostics15202605)
Supplement: Supplementary file 1 [file diagnostics-15-02605-s001.zip]

Archive with 1 entries (1 files):
- diagnostics-3937897-supplementary.pdf
